# Supplementary material for: Mutual synchronization of eyeblinks between dogs/cats and humans
Source: Curr Zool. 2021 Jun 4;68(2):229–32. doi: 10.1093/cz/zoab045 (PMC8962689; doi:10.1093/cz/zoab045)
Supplement: zoab045_Supplementary_Data [file zoab045_supplementary_data.zip]

Archive with 3 entries (2 files):
- zoab045-suppl_data/
- zoab045-suppl_data/Supplemental_Experimental_Procedures.pdf
- zoab045-suppl_data/Supplemental_Experimental_Procedures_Eyeblink_v3.docx
